# Supplementary material for: Human Coronavirus Spike Protein Based Multi-Epitope Vaccine against COVID-19 and Potential Future Zoonotic Coronaviruses by Using Immunoinformatic Approaches
Source: Vaccines (Basel). 2022 Jul 19;10(7):1150. doi: 10.3390/vaccines10071150 (PMC9323133; doi:10.3390/vaccines10071150)
Supplement: Supplementary file 1 [file vaccines-10-01150-s001.zip]

Archive with 1 entries (1 files):
- vaccines-1793552-supplementary.pdf
